# Supplementary material for: Clinical and biological heterogeneities in triple-negative breast cancer reveals a non-negligible role of HER2-low
Source: Breast Cancer Res. 2023 Mar 30;25:34. doi: 10.1186/s13058-023-01639-y (PMC10061837; doi:10.1186/s13058-023-01639-y)
Supplement: Supplementary file 8 — Additional file 8: Table S1. Showing the detailed clinical information and follow-up data of the enrolled TNBC population. [file 13058_2023_1639_MOESM8_ESM.xlsx]

## Sheet: Sheet1
Table S1. The detailed clinical information and follow-up data of the enrolled TNBC population.
No.	Institution record ID	Admission time	Age	Menstrual status	Lesion	Tumor size	Node metastasis	Distant metastasis	Pathological type	HER2 status	Ki67	Histological grade	Death/Follow-up time	Status	Survival (months)
1	60070632	2013-01-01	65	post-menstrual	right	<2cm	no	yes	ductal	negative	20	3	2022-01-01	0	109.567
2	15250205	2013-03-01	57	post-menstrual	left	2-5cm	yes	yes	lobular	low-positive	70	3	2019-03-27	1	73.9
3	60100468	2013-04-30	53	post-menstrual	right	2-5cm	yes	yes	lobular	negative	27	2	2022-01-01	0	105.6
4	12582793	2013-05-26	66	pre-menstrual	left	2-5cm	no	no	ductal	negative	20	2	2022-01-01	0	104.733
5	12664070	2013-07-12	51	post-menstrual	left	>5cm	yes	no	lobular	low-positive	20	3	2018-09-23	1	63.3
6	12665630	2013-09-01	44	pre-menstrual	bilateral	2-5cm	yes	no	lobular	low-positive	40	2	2019-04-23	1	68.6667
7	12722290	2013-09-04	40	pre-menstrual	right	<2cm	no	no	lobular	low-positive	45	2	2019-09-08	1	73.1667
8	12585018	2013-11-12	47	pre-menstrual	right	>5cm	yes	no	lobular	negative	0	2	2014-12-22	1	13.5
9	12664101	2013-12-03	67	post-menstrual	right	>5cm	yes	no	lobular	negative	10	2	2015-03-17	1	15.6333
10	13528889	2014-01-03	47	pre-menstrual	left	<2cm	no	no	lobular	negative	30	2	2022-01-01	0	97.3333
11	12993995	2014-01-16	81	post-menstrual	left	2-5cm	yes	no	ductal	low-positive	20	2	2019-01-03	1	60.4333
12	13048008	2014-02-01	47	pre-menstrual	right	2-5cm	yes	no	lobular	low-positive	60	2	2019-09-30	1	68.9
13	13154361	2014-02-12	57	post-menstrual	right	<2cm	no	no	lobular	low-positive	5	1	2021-10-29	1	93.8667
14	13492704	2014-02-14	62	post-menstrual	left	<2cm	no	no	lobular	negative	5	1	2022-01-01	0	95.9333
15	12956458	2014-02-24	57	post-menstrual	left	>5cm	yes	no	lobular	low-positive	30	3	2019-12-05	1	70.3333
16	13039570	2014-03-12	57	post-menstrual	left	2-5cm	no	no	lobular	low-positive	40	2	2022-01-01	0	95.0667
17	13329519	2014-05-05	52	post-menstrual	left	<2cm	no	no	others	negative	40	2	2022-01-01	0	93.2667
18	12812092	2014-07-09	53	post-menstrual	left	>5cm	yes	yes	lobular	low-positive	20	3	2022-01-01	0	91.1
19	13143923	2014-07-13	42	pre-menstrual	right	2-5cm	yes	no	lobular	low-positive	10	2	2022-01-01	0	90.9667
20	13264902	2014-08-08	39	post-menstrual	left	<2cm	no	no	ductal	negative	20	2	2022-01-01	0	90.1
21	13143667	2014-08-11	59	post-menstrual	right	<2cm	no	no	lobular	negative	60	2	2022-01-01	0	90
22	13161371	2014-10-04	37	pre-menstrual	left	2-5cm	no	no	lobular	negative	60	2	2022-01-01	0	88.2
23	11768678	2014-11-01	49	post-menstrual	right	2-5cm	yes	no	lobular	low-positive	40	2	2021-10-09	1	84.4667
24	13376048	2014-11-06	46	pre-menstrual	bilateral	2-5cm	yes	no	lobular	negative	60	2	2022-01-01	0	87.1
25	12918207	2014-12-15	46	pre-menstrual	right	2-5cm	yes	no	lobular	low-positive	60	2	2020-06-07	1	66.7
26	13335194	2014-12-17	48	post-menstrual	bilateral	2-5cm	yes	no	lobular	negative	40	2	2022-01-01	0	85.7333
27	13871821	2015-01-02	34	pre-menstrual	right	2-5cm	yes	no	lobular	low-positive	20	3	2020-10-12	1	70.3333
28	13626062	2015-01-12	53	post-menstrual	left	2-5cm	no	no	lobular	negative	30	2	2022-01-01	0	84.8667
29	13552069	2015-01-19	49	post-menstrual	right	<2cm	no	no	lobular	negative	15	2	2016-01-02	1	11.6
30	13447636	2015-02-07	53	post-menstrual	right	2-5cm	yes	no	lobular	low-positive	60	2	2021-03-23	1	74.5333
31	13625702	2015-03-08	45	pre-menstrual	right	2-5cm	yes	no	lobular	low-positive	20	2	2021-08-19	1	78.5333
32	13434776	2015-03-12	66	post-menstrual	right	2-5cm	yes	no	ductal	low-positive	50	3	2018-12-24	1	46.1
33	13687590	2015-04-03	42	pre-menstrual	right	2-5cm	yes	no	lobular	low-positive	20	2	2021-05-04	1	74.1
34	94035484	2015-04-06	41	pre-menstrual	right	<2cm	no	no	lobular	negative	15	2	2022-01-01	0	82.0667
35	13768806	2015-04-10	60	post-menstrual	right	<2cm	no	no	ductal	low-positive	8	2	2022-01-01	0	81.9333
36	91006966	2015-05-10	39	pre-menstrual	right	2-5cm	no	no	lobular	low-positive	40	2	2020-07-24	1	63.4
37	13753286	2015-06-11	56	post-menstrual	right	<2cm	no	no	lobular	negative	60	2	2022-01-01	0	79.8667
38	13780758	2015-06-23	64	post-menstrual	left	2-5cm	yes	no	ductal	negative	25	2	2022-01-01	0	79.4667
39	13769688	2015-07-12	51	post-menstrual	right	<2cm	no	no	lobular	negative	80	2	2022-01-01	0	78.8333
40	13437367	2015-07-15	57	post-menstrual	left	<2cm	no	no	lobular	negative	80	2	2022-01-01	0	78.7333
41	13431707	2015-10-01	51	post-menstrual	left	>5cm	yes	no	lobular	low-positive	60	2	2022-01-01	0	76.1333
42	13105640	2015-10-05	59	post-menstrual	left	<2cm	no	no	ductal	negative	30	2	2017-02-04	1	16.2667
43	13966672	2015-11-03	56	post-menstrual	right	2-5cm	no	no	lobular	low-positive	30	2	2022-01-01	0	75.0333
44	13861541	2015-12-02	64	post-menstrual	right	2-5cm	yes	no	ductal	low-positive	3	2	2022-01-01	0	74.0667
45	13988675	2015-12-07	51	pre-menstrual	right	<2cm	no	no	ductal	negative	8	1	2022-01-01	0	73.9
46	13407476	2015-12-09	59	post-menstrual	right	2-5cm	yes	no	lobular	low-positive	10	2	2022-01-01	0	73.8333
47	14230201	2016-01-07	30	pre-menstrual	right	2-5cm	yes	no	ductal	negative	85	2	2017-10-17	1	21.6333
48	13213638	2016-01-18	38	pre-menstrual	right	2-5cm	no	no	ductal	negative	90	2	2016-09-30	1	8.53333
49	13772673	2016-02-01	63	post-menstrual	right	<2cm	yes	no	ductal	low-positive	20	2	2019-12-02	1	46.6667
50	14371799	2016-02-03	62	post-menstrual	left	>5cm	yes	no	ductal	low-positive	30	3	2020-10-09	1	57
51	14247901	2016-02-06	52	post-menstrual	left	2-5cm	yes	no	lobular	low-positive	30	2	2021-03-02	1	61.7
52	13773914	2016-02-13	54	post-menstrual	right	2-5cm	yes	no	lobular	low-positive	30	2	2022-01-01	0	71.6333
53	14291528	2016-02-14	32	pre-menstrual	right	2-5cm	yes	no	ductal	negative	10	2	2022-01-01	0	71.6
54	13774624	2016-02-17	54	post-menstrual	right	2-5cm	yes	no	lobular	low-positive	20	2	2022-01-01	0	71.5
55	91071127	2016-02-19	42	pre-menstrual	right	2-5cm	no	no	ductal	negative	30	2	2022-01-01	0	71.4333
56	14263640	2016-03-05	50	post-menstrual	right	2-5cm	no	no	ductal	negative	30	2	2022-01-01	0	70.9333
57	91038004	2016-03-10	44	pre-menstrual	right	2-5cm	yes	yes	ductal	negative	40	3	2017-03-19	1	12.4667
58	14166735	2016-04-01	47	pre-menstrual	right	2-5cm	no	no	ductal	negative	40	2	2022-01-01	0	70.0333
59	14105292	2016-05-10	45	pre-menstrual	right	2-5cm	yes	no	ductal	negative	60	2	2022-01-01	0	68.7333
60	14137985	2016-05-12	49	post-menstrual	right	2-5cm	no	no	lobular	low-positive	10	1	2022-01-01	0	68.6667
61	14149474	2016-05-14	48	pre-menstrual	right	<2cm	yes	no	lobular	low-positive	30	3	2022-01-01	0	68.6
62	14772673	2016-06-16	63	pre-menstrual	right	<2cm	yes	no	ductal	low-positive	20	2	2021-11-19	1	66.0667
63	14066092	2016-06-16	45	pre-menstrual	right	>5cm	yes	no	ductal	negative	60	3	2017-11-13	1	17.1667
64	14234039	2016-06-29	47	pre-menstrual	left	>5cm	yes	no	ductal	negative	5	2	2022-01-01	0	67.0667
65	14219261	2016-07-03	58	pre-menstrual	left	2-5cm	no	no	lobular	low-positive	20	2	2022-01-01	0	66.9333
66	14249901	2016-07-15	52	pre-menstrual	left	2-5cm	yes	no	ductal	low-positive	30	2	2021-11-19	1	65.1
67	96078687	2016-07-16	51	pre-menstrual	left	2-5cm	yes	no	ductal	low-positive	30	2	2017-08-16	1	13.2
68	14432432	2016-07-19	56	post-menstrual	left	2-5cm	yes	no	lobular	low-positive	70	2	2019-08-19	1	37.5333
69	93081765	2016-08-12	51	pre-menstrual	left	2-5cm	yes	yes	ductal	negative	70	3	2021-11-19	0	64.1667
70	14425852	2016-09-20	45	pre-menstrual	bilateral	<2cm	no	no	lobular	low-positive	60	2	2022-01-01	0	64.3
71	14328069	2016-09-25	48	post-menstrual	left	>5cm	yes	no	ductal	low-positive	20	2	2018-11-21	1	26.2333
72	14341769	2016-10-07	47	post-menstrual	left	2-5cm	yes	no	ductal	negative	40	2	2022-01-01	0	63.7333
73	14366914	2016-10-25	70	pre-menstrual	right	<2cm	yes	no	ductal	low-positive	20	2	2022-01-01	0	63.1333
74	14371796	2016-11-02	62	pre-menstrual	left	>5cm	yes	no	ductal	negative	30	2	2019-11-02	1	36.5
75	14376763	2016-11-06	29	post-menstrual	left	2-5cm	yes	no	lobular	low-positive	10	2	2022-01-01	0	62.7333
76	93081865	2016-11-21	52	post-menstrual	left	2-5cm	yes	yes	lobular	low-positive	60	3	2018-09-26	1	22.4667
77	93099595	2016-11-24	50	post-menstrual	right	<2cm	yes	no	ductal	negative	10	2	2022-01-01	0	62.1333
78	12122042	2016-12-01	50	post-menstrual	left	2-5cm	yes	no	ductal	low-positive	30	2	2022-01-01	0	61.9
79	14425982	2016-12-09	45	post-menstrual	left	<2cm	no	no	ductal	low-positive	60	2	2022-01-01	0	61.6333
80	14432315	2016-12-15	56	pre-menstrual	left	2-5cm	yes	no	ductal	negative	70	2	2022-01-01	0	61.4333
81	14731352	2017-01-02	37	pre-menstrual	right	2-5cm	no	no	ductal	negative	25	2	2022-01-01	0	60.8333
82	14699070	2017-02-05	67	post-menstrual	right	2-5cm	no	no	ductal	negative	20	2	2021-09-16	1	56.1333
83	14501342	2017-02-24	50	post-menstrual	left	2-5cm	no	no	ductal	low-positive	60	3	2022-01-01	0	59.0667
84	14614107	2017-03-04	65	post-menstrual	left	2-5cm	yes	no	ductal	low-positive	10	2	2019-12-11	1	33.7333
85	14502178	2017-03-11	62	pre-menstrual	left	2-5cm	yes	no	ductal	low-positive	20	2	2018-03-01	1	11.8333
86	14523859	2017-03-11	51	post-menstrual	right	<2cm	no	no	others	negative	30	2	2022-01-01	0	58.5667
87	14529105	2017-03-20	65	pre-menstrual	right	2-5cm	yes	no	ductal	low-positive	30	2	2019-03-20	1	24.3333
88	14536011	2017-03-22	54	pre-menstrual	right	2-5cm	no	no	ductal	low-positive	10	2	2022-01-01	0	58.2
89	91073780	2017-03-28	46	pre-menstrual	left	2-5cm	no	no	ductal	low-positive	20	2	2022-01-01	0	58
90	98123786	2017-05-08	69	pre-menstrual	left	2-5cm	no	no	ductal	low-positive	30	2	2022-01-01	0	56.6333
91	11830546	2017-05-13	37	pre-menstrual	right	2-5cm	yes	yes	lobular	low-positive	20	3	2019-12-30	1	32.0333
92	14589055	2017-05-16	42	pre-menstrual	right	<2cm	no	no	ductal	negative	25	2	2022-01-01	0	56.3667
93	11830556	2017-05-22	37	post-menstrual	left	2-5cm	no	no	ductal	low-positive	20	2	2022-01-01	0	56.1667
94	14602476	2017-05-29	56	pre-menstrual	right	>5cm	yes	no	ductal	low-positive	60	2	2022-01-01	0	55.9333
95	14622197	2017-06-09	26	post-menstrual	left	2-5cm	no	no	lobular	low-positive	40	3	2021-11-19	1	54.1333
96	14614337	2017-06-13	65	pre-menstrual	left	2-5cm	no	no	ductal	low-positive	10	2	2022-01-01	0	55.4333
97	14639976	2017-07-03	47	pre-menstrual	left	2-5cm	yes	yes	ductal	negative	20	3	2021-11-19	1	53.3333
98	15044076	2017-07-06	67	pre-menstrual	left	2-5cm	yes	no	lobular	low-positive	60	2	2022-01-01	0	54.6667
99	14672002	2017-07-10	72	pre-menstrual	left	<2cm	no	no	ductal	low-positive	70	2	2022-01-01	0	54.5333
100	14526859	2017-07-25	51	post-menstrual	right	2-5cm	yes	no	lobular	low-positive	30	2	2022-01-01	0	54.0333
101	14700493	2017-08-06	31	post-menstrual	left	2-5cm	yes	no	ductal	low-positive	10	2	2020-01-12	1	29.6333
102	91074780	2017-08-07	46	pre-menstrual	right	<2cm	no	no	lobular	low-positive	20	2	2022-01-01	0	53.6
103	14722100	2017-08-30	51	post-menstrual	left	2-5cm	no	no	ductal	low-positive	30	3	2022-01-01	0	52.8333
104	11648754	2017-10-20	67	pre-menstrual	left	2-5cm	yes	no	ductal	low-positive	70	2	2021-11-19	1	49.7
105	14780536	2017-10-24	43	pre-menstrual	left	2-5cm	yes	no	lobular	low-positive	25	2	2022-01-01	1	51
106	14400972	2017-11-13	60	pre-menstrual	left	2-5cm	yes	no	ductal	low-positive	25	3	2022-01-01	0	50.3333
107	14501542	2017-11-19	50	post-menstrual	right	>5cm	yes	no	lobular	low-positive	60	3	2022-01-01	0	50.1333
108	14820102	2017-11-29	58	pre-menstrual	left	2-5cm	no	no	ductal	negative	5	1	2022-01-01	0	49.8
109	99158128	2017-12-02	56	pre-menstrual	right	2-5cm	no	no	ductal	low-positive	8	2	2022-01-01	0	49.7
110	14850710	2017-12-20	36	post-menstrual	right	2-5cm	yes	no	ductal	low-positive	60	2	2021-11-19	1	47.6667
111	14844476	2017-12-21	50	post-menstrual	right	2-5cm	yes	no	ductal	negative	50	3	2022-01-01	0	49.0667
112	14847644	2018-01-03	49	post-menstrual	left	2-5cm	no	no	ductal	low-positive	30	2	2022-01-01	0	48.6333
113	14864720	2018-01-03	54	pre-menstrual	right	2-5cm	yes	no	lobular	low-positive	25	2	2022-01-01	0	48.6333
114	14877490	2018-01-16	51	post-menstrual	right	<2cm	no	no	ductal	low-positive	60	3	2021-11-19	1	46.7667
115	14829567	2018-01-31	42	post-menstrual	right	2-5cm	no	no	ductal	low-positive	15	2	2022-01-01	0	47.7
116	14886400	2018-01-31	54	post-menstrual	left	>5cm	yes	yes	lobular	low-positive	40	2	2022-01-01	1	47.7
117	98173948	2018-03-16	50	pre-menstrual	left	<2cm	no	no	ductal	low-positive	70	2	2022-01-01	0	46.2333
118	14955587	2018-04-18	71	pre-menstrual	left	2-5cm	no	no	ductal	low-positive	40	2	2022-01-01	0	45.1333
119	12445367	2018-04-24	59	pre-menstrual	right	2-5cm	yes	no	ductal	low-positive	30	2	2022-01-01	0	44.9333
120	14970898	2018-05-02	51	pre-menstrual	left	2-5cm	yes	no	lobular	low-positive	50	3	2021-11-19	1	43.2333
121	14955124	2018-05-10	61	pre-menstrual	left	2-5cm	no	no	ductal	low-positive	60	2	2021-11-19	1	42.9667
122	97182978	2018-05-11	60	pre-menstrual	left	2-5cm	no	no	ductal	low-positive	35	2	2022-01-01	0	44.3667
123	60140662	2018-05-16	50	post-menstrual	right	<2cm	yes	no	ductal	negative	15	2	2022-01-01	0	44.2
124	12024851	2018-05-20	56	pre-menstrual	right	2-5cm	yes	no	ductal	low-positive	10	2	2022-01-01	0	44.0667
125	14999324	2018-05-22	68	pre-menstrual	left	2-5cm	yes	no	ductal	negative	15	1	2022-01-01	0	44
126	15012168	2018-05-28	56	pre-menstrual	left	2-5cm	no	no	ductal	low-positive	60	2	2022-01-01	0	43.8
127	14999672	2018-05-31	51	post-menstrual	left	2-5cm	yes	no	ductal	low-positive	50	2	2021-11-19	1	42.2667
128	14923467	2018-06-04	48	post-menstrual	right	2-5cm	yes	no	ductal	low-positive	60	2	2022-01-01	0	43.5667
129	60147289	2018-06-04	48	post-menstrual	right	2-5cm	yes	no	lobular	low-positive	30	2	2022-01-01	1	43.5667
130	90188754	2018-06-15	52	pre-menstrual	left	>5cm	yes	no	lobular	low-positive	60	2	2022-01-01	1	43.2
131	13844902	2018-06-21	59	pre-menstrual	left	2-5cm	no	no	others	low-positive	20	2	2022-01-01	0	43
132	15033220	2018-06-25	58	pre-menstrual	left	2-5cm	no	no	ductal	low-positive	30	2	2022-01-01	0	42.8667
133	15054202	2018-07-13	55	pre-menstrual	right	2-5cm	no	no	ductal	low-positive	15	3	2022-01-01	0	42.2667
134	15060744	2018-07-25	38	post-menstrual	right	>5cm	yes	no	lobular	low-positive	30	3	2022-01-01	1	41.8667
135	15045117	2018-07-27	74	pre-menstrual	left	2-5cm	yes	no	ductal	low-positive	10	2	2022-01-01	0	41.8
136	15032668	2018-07-29	65	pre-menstrual	right	<2cm	no	no	lobular	low-positive	30	2	2021-11-19	1	40.3
137	15078740	2018-08-08	37	pre-menstrual	left	2-5cm	yes	no	ductal	negative	10	1	2022-01-01	0	41.4
138	15064792	2018-08-13	54	post-menstrual	left	2-5cm	yes	no	ductal	negative	40	2	2022-01-01	0	41.2333
139	15087134	2018-08-16	56	pre-menstrual	right	2-5cm	yes	no	ductal	negative	30	2	2022-01-01	0	41.1333
140	15116422	2018-09-07	69	pre-menstrual	left	2-5cm	no	no	ductal	low-positive	30	3	2022-01-01	0	40.4
141	15098083	2018-09-12	56	post-menstrual	left	>5cm	yes	no	ductal	low-positive	40	3	2019-05-06	1	7.86667
142	98141220	2018-09-21	67	post-menstrual	left	2-5cm	yes	no	ductal	negative	15	2	2022-01-01	0	39.9333
143	13841130	2018-09-23	42	pre-menstrual	right	>5cm	yes	yes	ductal	negative	20	3	2022-01-01	0	39.8667
144	15114461	2018-09-28	45	post-menstrual	left	2-5cm	yes	no	ductal	low-positive	40	3	2022-01-01	0	39.7
145	15127690	2018-10-07	38	pre-menstrual	right	>5cm	yes	no	ductal	negative	2	2	2022-01-01	0	39.4
146	15131727	2018-10-10	37	pre-menstrual	right	2-5cm	no	no	ductal	low-positive	15	3	2022-01-01	0	39.3
147	15132853	2018-10-11	44	post-menstrual	right	<2cm	no	no	ductal	low-positive	35	2	2022-01-01	0	39.2667
148	15139964	2018-10-16	34	pre-menstrual	left	>5cm	yes	no	ductal	negative	25	3	2022-01-01	0	39.1
149	60022772	2018-10-16	60	pre-menstrual	right	2-5cm	no	no	ductal	low-positive	50	3	2022-01-01	0	39.1
150	15117434	2018-10-18	54	post-menstrual	left	2-5cm	yes	no	ductal	negative	70	2	2022-01-01	0	39.0333
151	14636116	2018-10-19	47	pre-menstrual	left	2-5cm	yes	no	ductal	low-positive	60	2	2021-11-19	1	37.5667
152	14187797	2018-10-22	41	pre-menstrual	left	2-5cm	yes	no	ductal	negative	70	3	2022-01-01	0	38.9
153	15129535	2018-10-23	58	pre-menstrual	right	2-5cm	no	no	lobular	low-positive	20	2	2022-01-01	0	38.8667
154	11647864	2018-11-01	66	pre-menstrual	left	<2cm	yes	no	ductal	negative	30	2	2022-01-01	0	38.5667
155	60027321	2018-11-03	61	post-menstrual	right	2-5cm	yes	no	ductal	negative	20	2	2022-01-01	0	38.5
156	15157150	2018-11-11	45	pre-menstrual	right	2-5cm	yes	yes	lobular	low-positive	20	2	2022-01-01	1	38.2333
157	15157151	2018-11-11	45	pre-menstrual	right	2-5cm	yes	yes	lobular	low-positive	20	3	2022-01-01	0	38.2333
158	60035957	2018-11-17	48	post-menstrual	left	2-5cm	yes	no	ductal	low-positive	40	2	2022-01-01	0	38.0333
159	60037230	2018-11-19	48	post-menstrual	left	2-5cm	no	no	ductal	low-positive	40	2	2022-01-01	0	37.9667
160	15150461	2018-11-25	54	pre-menstrual	left	2-5cm	yes	no	ductal	low-positive	25	2	2022-01-01	0	37.7667
161	14952741	2018-12-14	54	pre-menstrual	right	<2cm	no	no	ductal	low-positive	40	2	2022-01-01	0	37.1333
162	60061884	2019-01-09	54	pre-menstrual	right	2-5cm	yes	no	ductal	negative	20	2	2022-01-01	0	36.2667
163	60061336	2019-01-13	56	pre-menstrual	left	2-5cm	yes	no	ductal	low-positive	20	2	2021-11-19	1	34.7
164	15203962	2019-01-18	64	pre-menstrual	right	2-5cm	yes	no	ductal	low-positive	20	2	2022-01-01	0	35.9667
165	15192959	2019-01-30	46	pre-menstrual	left	>5cm	yes	no	ductal	low-positive	3	3	2021-11-19	1	34.1333
166	13922928	2019-02-01	49	post-menstrual	right	>5cm	yes	no	ductal	negative	10	2	2019-12-31	0	11.1
167	15142758	2019-02-11	63	pre-menstrual	right	<2cm	yes	no	ductal	negative	20	2	2022-01-01	0	35.1667
168	15199887	2019-02-11	78	pre-menstrual	left	2-5cm	no	no	ductal	low-positive	15	2	2022-01-01	0	35.1667
169	60074953	2019-02-13	46	post-menstrual	right	2-5cm	yes	no	ductal	low-positive	20	3	2022-01-01	0	35.1
170	15219018	2019-02-18	55	pre-menstrual	right	<2cm	yes	no	ductal	low-positive	10	1	2022-01-01	0	34.9333
171	60084047	2019-02-21	53	post-menstrual	left	2-5cm	yes	no	ductal	low-positive	15	1	2022-01-01	0	34.8333
172	60100566	2019-03-22	53	post-menstrual	right	<2cm	no	no	ductal	low-positive	15	2	2022-01-01	0	33.8667
173	60100567	2019-03-22	53	pre-menstrual	right	<2cm	no	no	ductal	low-positive	15	1	2022-01-01	0	33.8667
174	15246326	2019-03-25	65	post-menstrual	right	2-5cm	yes	yes	ductal	low-positive	35	3	2021-06-01	1	26.6333
175	14477906	2019-03-29	40	pre-menstrual	right	2-5cm	no	no	ductal	low-positive	7	3	2022-01-01	0	33.6333
176	14477907	2019-03-29	40	post-menstrual	right	2-5cm	no	no	ductal	low-positive	7	3	2022-01-01	0	33.6333
177	15233235	2019-04-01	45	post-menstrual	right	2-5cm	yes	no	ductal	low-positive	20	3	2022-01-01	0	33.5333
178	60115151	2019-04-01	71	pre-menstrual	left	2-5cm	yes	no	ductal	negative	15	2	2022-01-01	0	33.5333
179	60125504	2019-04-04	66	pre-menstrual	right	2-5cm	yes	no	ductal	low-positive	15	2	2022-01-01	0	33.4333
180	60116852	2019-04-10	26	pre-menstrual	left	2-5cm	yes	yes	ductal	low-positive	20	3	2022-01-01	0	33.2333
181	15274649	2019-04-12	54	post-menstrual	left	<2cm	no	no	ductal	negative	30	2	2022-01-01	0	33.1667
182	15274654	2019-04-12	54	pre-menstrual	left	<2cm	no	no	ductal	negative	30	2	2022-01-01	0	33.1667
183	15173238	2019-04-14	45	pre-menstrual	left	2-5cm	yes	no	ductal	negative	60	2	2022-01-01	0	33.1
184	15273355	2019-04-14	43	post-menstrual	right	2-5cm	no	no	ductal	negative	90	3	2022-01-01	0	33.1
185	60112361	2019-04-17	43	pre-menstrual	right	<2cm	no	no	ductal	negative	40	2	2022-01-01	0	33
186	60112367	2019-04-17	43	post-menstrual	right	<2cm	no	no	ductal	negative	40	2	2022-01-01	0	33
187	60113226	2019-04-23	34	pre-menstrual	left	2-5cm	yes	no	ductal	low-positive	10	3	2022-01-01	0	32.8
188	15281606	2019-04-24	55	post-menstrual	left	2-5cm	yes	no	ductal	low-positive	30	2	2022-01-01	0	32.7667
189	15173735	2019-04-25	77	pre-menstrual	right	2-5cm	yes	no	ductal	low-positive	10	2	2021-11-19	1	31.3
190	60132838	2019-04-27	45	pre-menstrual	left	2-5cm	no	no	ductal	negative	30	2	2022-01-01	0	32.6667
191	15287842	2019-04-29	36	post-menstrual	right	<2cm	yes	no	ductal	low-positive	15	3	2022-01-01	0	32.6
192	92098707	2019-05-07	55	pre-menstrual	left	2-5cm	no	no	ductal	negative	40	2	2022-01-01	0	32.3333
193	60127305	2019-05-10	61	pre-menstrual	left	<2cm	no	no	ductal	low-positive	15	2	2022-01-01	0	32.2333
194	15298483	2019-05-14	60	pre-menstrual	left	<2cm	no	no	ductal	low-positive	30	2	2022-01-01	0	32.1
195	60123574	2019-05-16	40	post-menstrual	left	<2cm	no	no	ductal	low-positive	8	3	2022-01-01	0	32.0333
196	60142492	2019-05-22	61	pre-menstrual	left	<2cm	yes	no	ductal	low-positive	10	2	2022-01-01	0	31.8333
197	13762109	2019-06-03	51	post-menstrual	right	2-5cm	yes	no	ductal	low-positive	60	3	2022-01-01	0	31.4333
198	15304942	2019-06-03	56	post-menstrual	bilateral	2-5cm	yes	no	ductal	low-positive	60	3	2022-01-01	0	31.4333
199	60149829	2019-06-09	42	post-menstrual	right	2-5cm	yes	no	ductal	low-positive	10	3	2022-01-01	0	31.2333
200	15280192	2019-06-09	63	pre-menstrual	right	2-5cm	no	no	ductal	low-positive	25	3	2022-01-01	0	31.2333
201	60155586	2019-06-18	61	post-menstrual	right	2-5cm	yes	no	ductal	low-positive	40	2	2022-01-01	0	30.9333
202	60156718	2019-06-23	44	pre-menstrual	left	>5cm	no	no	ductal	negative	10	2	2022-01-01	0	30.7667
203	15301957	2019-07-07	44	post-menstrual	left	2-5cm	yes	no	ductal	low-positive	40	3	2022-01-01	0	30.3
204	60163814	2019-07-21	51	post-menstrual	left	2-5cm	no	no	ductal	low-positive	8	2	2022-01-01	0	29.8333
205	15316167	2019-07-23	51	post-menstrual	right	>5cm	yes	no	ductal	low-positive	30	2	2021-11-19	1	28.3333
206	15339358	2019-07-24	43	post-menstrual	left	2-5cm	yes	no	ductal	negative	35	2	2022-01-01	0	29.7333
207	60175781	2019-07-27	53	post-menstrual	left	2-5cm	yes	no	ductal	negative	50	2	2022-01-01	0	29.6333
208	15351604	2019-08-01	38	pre-menstrual	left	2-5cm	yes	no	ductal	low-positive	50	3	2022-01-01	0	29.4667
209	60192056	2019-08-09	67	pre-menstrual	left	<2cm	yes	no	ductal	low-positive	10	2	2022-01-01	0	29.2
210	60052179	2019-08-16	47	pre-menstrual	left	2-5cm	yes	no	ductal	low-positive	40	3	2022-01-01	0	28.9667
211	60193041	2019-08-17	48	pre-menstrual	right	2-5cm	no	no	ductal	low-positive	80	3	2021-11-19	1	27.5
212	15370394	2019-09-01	50	pre-menstrual	right	2-5cm	yes	no	ductal	low-positive	10	2	2021-11-19	1	27
213	60210706	2019-09-11	51	pre-menstrual	left	2-5cm	yes	no	ductal	negative	2	2	2022-01-01	0	28.1
214	15528914	2019-09-14	57	post-menstrual	left	2-5cm	yes	no	ductal	low-positive	30	2	2022-01-01	0	28
215	15339004	2019-09-21	40	post-menstrual	right	<2cm	no	no	ductal	negative	40	3	2022-01-01	0	27.7667
216	10176086	2019-09-23	43	post-menstrual	left	2-5cm	yes	no	ductal	low-positive	70	3	2022-01-01	0	27.7
217	14203606	2019-09-24	33	pre-menstrual	right	2-5cm	yes	no	ductal	negative	25	2	2022-01-01	0	27.6667
218	13308614	2019-09-25	32	post-menstrual	right	2-5cm	no	no	ductal	negative	10	2	2022-01-01	0	27.6333
219	15398964	2019-10-08	52	post-menstrual	left	<2cm	no	no	ductal	negative	50	2	2022-01-01	0	27.2
220	60224465	2019-10-08	67	pre-menstrual	left	2-5cm	yes	no	ductal	low-positive	70	3	2021-11-19	1	25.7667
221	60222268	2019-10-09	57	post-menstrual	right	<2cm	no	no	ductal	negative	20	2	2022-01-01	0	27.1667
222	15382931	2019-10-24	62	pre-menstrual	right	2-5cm	yes	no	ductal	low-positive	25	2	2022-01-01	0	26.6667
223	14936024	2019-11-10	45	post-menstrual	left	2-5cm	no	no	ductal	negative	60	3	2022-01-01	0	26.1
224	60244925	2019-11-10	37	post-menstrual	left	2-5cm	no	no	ductal	negative	70	2	2022-01-01	0	26.1
225	15407714	2019-11-13	50	post-menstrual	left	2-5cm	yes	no	ductal	negative	20	2	2022-01-01	0	26
226	15414599	2019-11-14	48	post-menstrual	left	2-5cm	no	no	ductal	negative	80	2	2022-01-01	0	25.9667
227	60250056	2019-11-16	60	pre-menstrual	right	2-5cm	yes	no	ductal	negative	15	3	2022-01-01	0	25.9
228	15416424	2019-11-26	50	post-menstrual	left	2-5cm	yes	no	ductal	negative	50	2	2022-01-01	0	25.5667
229	60272210	2019-12-16	46	pre-menstrual	right	<2cm	no	no	ductal	low-positive	40	2	2022-01-01	0	24.9
230	15429862	2019-12-18	63	post-menstrual	left	>5cm	yes	no	ductal	low-positive	10	3	2022-01-01	0	24.8333
231	15432229	2019-12-23	67	pre-menstrual	right	2-5cm	no	no	ductal	negative	25	2	2022-01-01	0	24.6667
232	15448948	2020-01-10	49	post-menstrual	left	2-5cm	yes	no	ductal	low-positive	40	2	2022-01-01	0	24.0667
233	60267834	2020-01-17	32	pre-menstrual	left	2-5cm	yes	yes	ductal	negative	10	3	2022-01-01	0	23.8333
234	60302797	2020-03-01	57	post-menstrual	right	>5cm	yes	no	ductal	low-positive	50	3	2022-01-01	0	22.3667
235	60302310	2020-03-12	41	pre-menstrual	right	>5cm	yes	yes	ductal	low-positive	20	3	2022-01-01	0	22
236	60310466	2020-03-25	67	pre-menstrual	right	2-5cm	yes	no	ductal	negative	30	2	2022-01-01	0	21.5667
237	60314853	2020-03-28	47	pre-menstrual	left	2-5cm	no	no	ductal	negative	15	2	2022-01-01	0	21.4667
238	15458198	2020-04-13	45	post-menstrual	left	2-5cm	yes	no	ductal	low-positive	40	3	2022-01-01	0	20.9333
239	15457131	2020-04-14	30	pre-menstrual	left	2-5cm	yes	no	ductal	low-positive	60	3	2021-03-01	1	10.7
240	60323375	2020-04-17	40	post-menstrual	left	2-5cm	no	no	ductal	negative	60	3	2022-01-01	0	20.8
241	15476496	2020-05-07	67	pre-menstrual	right	2-5cm	no	no	ductal	negative	60	2	2022-01-01	0	20.1333
242	60339961	2020-05-11	57	pre-menstrual	left	2-5cm	yes	no	ductal	low-positive	20	2	2022-01-01	0	20
243	60375191	2020-06-16	54	pre-menstrual	right	2-5cm	yes	no	ductal	low-positive	80	3	2022-01-01	0	18.8
244	60403454	2020-07-31	64	pre-menstrual	right	2-5cm	yes	no	ductal	low-positive	35	2	2022-01-01	0	17.3
245	60421085	2020-08-05	51	pre-menstrual	left	2-5cm	yes	no	ductal	low-positive	30	2	2022-01-01	0	17.1333
246	60299406	2020-08-25	46	pre-menstrual	left	2-5cm	yes	no	ductal	low-positive	40	3	2022-01-01	0	16.4667
247	15556592	2020-09-03	44	post-menstrual	left	2-5cm	yes	no	lobular	negative	80	2	2022-01-01	0	16.1667
248	14928515	2020-10-04	38	post-menstrual	right	2-5cm	no	no	lobular	negative	70	2	2022-01-01	0	15.1333
249	14906401	2020-11-15	48	post-menstrual	right	>5cm	yes	no	ductal	low-positive	15	3	2022-01-01	0	13.7333
250	12798507	2020-12-09	43	post-menstrual	left	2-5cm	yes	no	lobular	negative	70	2	2022-01-01	0	12.9333
251	15619601	2020-12-09	49	post-menstrual	right	2-5cm	yes	no	lobular	negative	30	2	2022-01-01	0	12.9333
