# Supplementary material for: Clinical and biological heterogeneities in triple-negative breast cancer reveals a non-negligible role of HER2-low
Source: Breast Cancer Res. 2023 Mar 30;25:34. doi: 10.1186/s13058-023-01639-y (PMC10061837; doi:10.1186/s13058-023-01639-y)
Supplement: Supplementary file 9 — Additional file 9: Table S2. Showing the clinical information of seven primary triple-negative breast cancer patients with different HER2 status. [file 13058_2023_1639_MOESM9_ESM.xlsx]

## Sheet: Sheet1
Table S2. The clinical treatment details and single-cell Sequencing sampling information of seven primary TNBC patients.
Patient ID	HER2 Status (by IHC)	HER2 Status (by FISH)	Age (years)	BMI (m2/kg)	BSA (m2)	Menstrual status	Lesion location	Ki67 (%)	Clinical Stage	Grade	Therapy	Treatment cycle	Tumor size (cm)	ALN size (cm)	SCS sampling	Miller-Payne grade
P1	0	NA	44	25.39	1.71	pre-	L	80	cT2N2M0 (Ⅲa)	2	Nab-PTX + Tellizumab	naïve*	3.4	2.2	before	pCR
												1st	2.4	1.2
												2nd	1.7	1
												3rd	1.3	0
												4th*	0	0	after
P2	0	NA	38	21.36	1.48	pre-	R	70	cT2N0M0 (Ⅱa)	2	Nab-PTX + Tellizumab	naïve*	4.3	1.5	before	Ⅳ
												1st	3.1	1.3
												2nd*	1.6	0
												3rd	0.9	0
												4th*	0.8	0	after
P3	1+	NA	48	23.78	1.35	post-	L	60	pT1N0M0 (Ⅰa)	2	Surgical resection	naïve	1.6	1.4	before	-
P4	1+	NA	49	24	1.42	pre-	L	15	pT1N0M0 (Ⅰa)	2	Surgical resection	naïve	1.3	0	before	-
P5	2+	negative	48	23.44	1.65	pre-	R	15	cT3N1M0 (IIIa)	2	Nab-PTX+ Tellizumab	naïve*	7.5	0.7	before	Ⅳ
												1st	6.4	1.4
												2nd*	6	1.9
												3rd	6.1	1.4
												4th	6	1.3
P6	0	NA	43	24.31	1.83	post-	L	70	cT2N1M0 (Ⅱb)	3	Nab-PTX + Tellizumab	naïve*	4.4	2.9	before	IV
												1st	3	2.5
												2nd	2.9	1.5
												3rd	2.9	1.4
												4th	2.8	1.4
P7	0	NA	49	22.19	1.55	post-	R	30	cT2N1M0 (Ⅱb)	3	Nab-PTX + Tellizumab	naïve*	3.9	1.4	before	III
												1st	3.5	1.4
												2nd	3.2	1.3
												3rd	2.8	1.3
												4th*	2.8	1.3	after
*: Sampling time for single-cell sequencing samples. Abbreviations: TNBC, triple-negative breast cancer; IHC, immunohistochemistry; FISH, fluorescence in situ hybridization; BSA, body surface area; ALN, axillary lymph node; SCS, single-cell sequencing; pCR, pathological complete remission; L, left; R, right; Nab-PTX, Nab-paclitaxel.
