# Supplementary material for: Clinical and biological heterogeneities in triple-negative breast cancer reveals a non-negligible role of HER2-low
Source: Breast Cancer Res. 2023 Mar 30;25:34. doi: 10.1186/s13058-023-01639-y (PMC10061837; doi:10.1186/s13058-023-01639-y)
Supplement: Supplementary file 10 — Additional file 10: Table S3. Showing gene markers of all cell types in this study. [file 13058_2023_1639_MOESM10_ESM.xlsx]

## Sheet: Sheet1
Table S3. Gene markers of all cell types in this study.
Cell types	Cell clusters	Markers	Subdivision subclusters	Gene markers of subdivisions
Epithelial Cells (Tumor Cells)†	Epithelial Cells (Tumor Cells)	KRT18, KRT8, KRT19, EPCAM	Fifteen subclusters	EPCAM, KRT8, KRT18, CD24, STMN1, CD44
Immune cells	T Cells	CD2, CD3D, TRAC, TRBC2	Proliferating T cells	MKI67, TOP2A
			CD8+ effector T cells	NKG7, KLRD1, GNLY, CTSW, CD8A
			T helper cells	CXCL13, PDCD1, MAF, IGFL2, ICOS, MAF
			CD4+ regulatory T cells	FOXP3, IL2RA, CTLA4, IKZF2
			Naive T cells	CCR7, LEF1, SELL, IL7R, ANXA1
	B Cells	CD79A, CD79B, MS4A1	Plasma cells	CD79A, JCHAIN, MZB1, IGHG1
			Proliferating plasma cells	STMN1, MKI67, JCHAIN, MZB1, CD79A
			Memory B cells	AIM2, CD27, COTL1, CD82, ITGB1
	Myeloid Cells	LYZ, MNDA, CD68, CD14, FCER1A	Macrophages	C1QA, APOE, MRC1, CD68
			Mast Cells	TPSAB1, TPSB2, CPA3
			Plasmacytoid dendritic cells	IL3RA, CLEC4C, LILRB4, LILRA4
			Mature dendritic cells	CD1C, CD1E, FCER1A, CLEC10A
			Conventional type 1 dendritic cells	LYZ, CCR7, LAMP3
			Conventional type 2 dendritic cells	XCR1, CLEC9A, THBD
Stromal cells	Fibroblasts	DCN, COL1A2, COL1A1
	Pericytes	RGS5, ACTA2, MCAM, PDGFRB, NOTC H3
	ECs	CDH5, PECAM1, VWF, ACKR1, SELE
	SMCs	ACTA2, TAGLN, MYLK, MYH11
Abbreviations: ECs, endothelial cells; SMCs, smooth muscle cells. †:Based on the copy number variation (CNV) and tumor markers, all breast epithelial cells were identified as malignant tumor cells.
