# Supplementary material for: Clinical and biological heterogeneities in triple-negative breast cancer reveals a non-negligible role of HER2-low
Source: Breast Cancer Res. 2023 Mar 30;25:34. doi: 10.1186/s13058-023-01639-y (PMC10061837; doi:10.1186/s13058-023-01639-y)
Supplement: Supplementary file 11 — Additional file 11: Table S4. Showing TNBC population included for overall survival analysis in Kaplan–Meier database. [file 13058_2023_1639_MOESM11_ESM.xlsx]

## Sheet: Sheet1
Table S4. TNBC population included for overall survival analysis in Kaplan–Meier database.
Dataset	Population number for each molecule (N)
	IGHG1	IGKC	IGHG4	MUCL1	PTN	SCGB2A2
GSE1456	17	17	17	0	17	17
GSE16446	72	72	72	72	72	72
GSE16716	1	1	1	0	1	1
GSE20685	42	42	42	42	42	42
GSE20711	23	23	23	23	23	23
GSE22093	11	11	11	0	11	11
GSE3494	18	18	18	0	18	18
GSE37946	5	5	5	0	5	5
GSE42568	30	30	30	30	30	30
GSE45255	14	14	14	0	14	14
GSE48390	8	8	8	8	8	8
GSE58812	80	80	80	80	80	80
GSE65194	41	41	41	41	41	41
GSE69031	30	30	30	0	30	30
GSE7390	39	39	39	0	39	39
Tatal	431	431	431	296	431	431
