# Supplementary material for: Clinical and biological heterogeneities in triple-negative breast cancer reveals a non-negligible role of HER2-low
Source: Breast Cancer Res. 2023 Mar 30;25:34. doi: 10.1186/s13058-023-01639-y (PMC10061837; doi:10.1186/s13058-023-01639-y)
Supplement: Supplementary file 12 — Additional file 12: Table S5. Showing cellular composition of the seven TNBC samples. [file 13058_2023_1639_MOESM12_ESM.xlsx]

## Sheet: ALL
Table S5. Cellular composition of the seven TNBC samples.
Cell Type	HER2neg TNBC				HER2low TNBC			Total cells (%)
	P1 (%)	P2 (%)	P6 (%)	P7 (%)	P3 (%)	P4 (%)	P5 (%)
B Cells	759 (8.7)	2386 (31.5)	328 (43.3)	1007 (18.0)	3 (0.0)	1 (0.0)	18 (0.9)	4502 (12.4)
Myeloid Cells	6307 (72.0)	2497 (32.9)	218 (28.8)	1914 (34.2)	913 (14.5)	1358 (26.1)	725 (37.3)	13932 (38.5)
Epithelial Cells	743 (8.5)	2042 (26.9)	67 (8.9)	1958 (35.0)	4623 (73.2)	835 (16.1)	793 (40.7)	11061 (30.6)
Fibroblasts	142 (1.6)	28 (0.4)	38 (5.0)	77 (1.4)	246 (3.9)	1983 (38.1)	204 (10.5)	2718 (7.5)
Pericytes	333 (3.8)	126 (1.7)	4 (0.5)	213 (3.8)	53 (0.8)	258 (5.0)	82 (4.2)	1069 (3.0))
ECs	95 (1.1)	82 (1.1)	23 (3.0)	111 (2.0)	353 (5.6)	671 (12.9)	112 (5.7)	1447 (4.0)
T Cells	372 (4.2)	421 (5.6)	78 (10.3)	246 (4.4)	5 (0.1)	87 (1.7)	6 (0.3)	1215 (3.4)
SMCs	9 (0.1)	1 (0.0)	1 (0.1)	76 (1.4)	119 (1.9)	9 (0.2)	9 (0.5)	224 (0.6)
Total	8760 (24.0)	7583 (21.0)	757 (2.0)	5602 (15.0)	6315 (17.0)	5202 (14.0)	1949 (5.0)	36168 (100)
Abbreviations: TNBC, triple-negative breast cancer; ECs, endothelial cells; SMCs, smooth muscle cells.
