# Supplementary material for: Clinical and biological heterogeneities in triple-negative breast cancer reveals a non-negligible role of HER2-low
Source: Breast Cancer Res. 2023 Mar 30;25:34. doi: 10.1186/s13058-023-01639-y (PMC10061837; doi:10.1186/s13058-023-01639-y)
Supplement: Supplementary file 13 — Additional file 13: Table S6. Showing the mean proportion of the eight main cell types in the two TNBC groups. [file 13058_2023_1639_MOESM13_ESM.xlsx]

## Sheet: P1_7stat_data
Table S6. Comparisions of the mean proportion of the eight main cell types in the two TNBC groups.
Cell type	HER2neg TNBC	HER2low TNBC	P†
B Cells	0.254	0.003	0.039*
Myeloid Cells	0.42	0.259	0.276
Epithelial Cells	0.198	0.433	0.2
Fibroblasts	0.021	0.175	0.005**
Pericytes	0.024	0.033	0.563
ECs	0.018	0.081	0.037*
T Cells	0.061	0.007	0.026*
SMCs	0.004	0.008	0.548
†: The comparison between the two groups was performed using Student’s t-test. *P <0.05; **P <0.01.
