# Supplementary material for: Clinical and biological heterogeneities in triple-negative breast cancer reveals a non-negligible role of HER2-low
Source: Breast Cancer Res. 2023 Mar 30;25:34. doi: 10.1186/s13058-023-01639-y (PMC10061837; doi:10.1186/s13058-023-01639-y)
Supplement: Supplementary file 14 — Additional file 14: Table S7. Showing the expression level of key immunotherapeutic biomarkers in HER2neg TNBC and HER2low TNBC. [file 13058_2023_1639_MOESM14_ESM.xlsx]

## Sheet: main.cluster_averages(1)
Table S7. The expression level of key immunotherapeutic biomarkers in HER2neg TNBC and HER2low TNBC.
Immunotherapeutic biomarkers	HER2neg TNBC	HER2low TNBC	P†
PDCD1	0.0316937	0.00584972	2.9e-25
CD274	0.176397	0.0139261	7.2e-121
CTLA4	0.167625	0.0577405	1.5e-05
CD47	1.08934	0.828782	1e-12
CDK4	0.367863	0.440722	5.5e-33
CDK6	0.354281	0.112746	3.1e-117
PARP1	1.20462	0.855053	6.1e-43
PARP2	0.191953	0.179041	0.00075
DDR1	0.190039	0.521088	2.8e-138
DDR2	0.0829057	0.143106	7.8e-16
†: The comparison between the two groups was performed using Wilcoxon rank sum test.
